# Supplementary material for: Methylation Profiling of Medulloblastoma in a Clinical Setting Permits Sub-classification and Reveals New Outcome Predictions
Source: Front Neurol. 2020 Mar 20;11:167. doi: 10.3389/fneur.2020.00167 (PMC7100767; doi:10.3389/fneur.2020.00167)
Supplement: Supplementary Table 1 — Detailed clinical and molecular data of the SA MB cohort. [file Table_1.XLSX]

## Sheet: Sheet1
StudyNumber	age at diagnosis-M	Gender	Gender-2	MRI finding	MRI	Surgical resection	Surgical resection-2	Risk stratification	Risk stratification-2	residual	CSF	Date of surgery	Start of Radiation	Time to start radiation	Time to start radiation-2	Time to start radiation-D	Radiation Dose (CSI)	Radiation Dose (Boost)	Chemo type	hematological Toxicity	Retenoic acid	short stature	thyroid function test	Audiology assessment	Current status	OS-36M	CAUSE OF DEATH	Relapse/progression	site ofrelapse	PFS-36M	MV#	BL#	Histology type	P53 STATUS	Subgroup-NGS	Methylation subgroup	final sugrpoup ( combined NGS&. Methylation)
1	83	M	1	M0	1	G T R	5	Average risk	1	no	Negative	2010-06-02	2010-06-21	< 30 days	1	19	23.4	32.4	MB SAPHOS moidified	grade 3 sever	No	Yes	Hypothyroidism	grade 1	Alive	36		No		36	MV-17-16	BL-16-N33548	Classic	not done	Group 4	Group 4	Group 4
2	52	F	2	M3	2	G T R	5	High risk	2	no	Negative	2010-05-11	2010-12-19	> 30 days	2	45	36	19.8	MB SAPHOS moidified	grade 3 sever	Yes	Yes	Hypothyroidism	grade 0	Alive	36		No		36	MV-17-31	BL-16-R33785	Classic	Negative	non-WNT/non-SHH	Group 3	Group 3
3	83	M	1	M0	1	G T R	5	Average risk	1	no	Negative	2011-12-02	04/13/2011	> 30 days	2	59	23.4	32.4	MB SAPHOS moidified	grade 2 Moderate	No	No	Hypothyroidism	grade 0	Alive	36		No		36		BL-16-T33551	Desmoplastic/nodular	Negative	SHH		SHH
4	40	F	2	M0	1	G T R	5	Average risk	1	no	Negative	2011-12-02	03/19/2011	> 30 days	2	37	23.4	32.4	MB SAPHOS moidified	grde 4 unacceptable	No	No	Normal	grade 0	Died	23	RELAPSE /progression	Yes	local pluse spinal	22	MV-17-18	BL-16-R33557	Classic	Negative	non-WNT/non-SHH	Group 4	Group 4
5	73	M	1	M3	2	G T R	5	High risk	2	no	Negative	2011-12-06	2012-01-08	> 30 days	2	31	36	19.8	MB SAPHOS moidified	grade 2 Moderate	Yes	Yes	Normal	grade 3	Alive	36		No		36		BL-16-G33563	Desmoplastic/nodular	Negative	non-WNT/non-SHH		non-WNT/non-SHH
6	66	M	1	M3	2	G T R	5	High risk	2	no	Negative	2012-01-19													Died	7	RELAPSE /progression	Yes	local pluse infratentorial	6	MV-17-20	BL-16-X33567	Desmoplastic/nodular	Negative	SHH	SHH	SHH
7	48	M	1	M0	1	G T R	5	Average risk	1	no	Negative	2012-08-28	2012-09-29	> 30 days	2	31	23.4	32.4	MB SAPHOS moidified	grade 3 sever	Yes	Yes	Hypothyroidism	grade 3	Alive	36		No		36	MV-17-21	BL-16-F33569	Desmoplastic/nodular	Positive	SHH	SHH	SHH
8	88	F	2	M3	2	G T R	5	High risk	2	no	Positive	09/15/2012	2012-10-29	> 30 days	2	45	36	19.8	MB SAPHOS moidified		No	No	Normal	grdae 2	Died	3	RELAPSE /progression	Yes	local isolated PF	3			LC/Anplastic	Positive	SHH		SHH
9	77	F	2	M3	2	G T R	5	High risk	2	no	Negative	2012-10-11	12/29/2012	> 30 days	2	73	36	19.8	MB SAPHOS moidified	grade 3 sever	Yes	No	Hypothyroidism	grade 1	Alive	36		No		36		BL-16-X33601	Classic	Negative	non-WNT/non-SHH		non-WNT/non-SHH
10	90	M	1	M0	1	G T R	5	Average risk	1	no	Negative	12/25//2012	2013-01-12	< 30 days	1	17	23.4	32.4	MB SAPHOS moidified	grade 3 sever	Yes	Yes	Hypothyroidism	grdae 2	Alive	36		No		36		BL-16-W33641	Classic	Negative	non-WNT/non-SHH		non-WNT/non-SHH
11	138	F	2	M0	1	G T R	5	Average risk	1	no	Negative	2013-03-06	2013-04-07	> 30 days	2	32	23.4	32.4	MB SAPHOS moidified		No	No	Normal	grade 0	Died	2	Complication of therapy	No		36		BL-16-J33653	MB- extensive nodularity	Negative	Group 4		Group 4
12	154	M	1	M3	2	G T R	5	High risk	2	no	Positive	2013-01-08	2013-02-12	< 30 days	1	20	36	19.8	MB SAPHOS moidified	grde 4 unacceptable	Yes	Yes	#REF!	grdae 2	Alive	36		No		36	MV-17-23	BL-16-X33648	Classic	Positive	Group 4	Group 4	Group 4
13	76	M	1	M3	2	STR [51-90%]	3	High risk	2	Yes	Positive	2013-06-24	2013-07-28	> 30 days	2	35	36	19.8	MB SAPHOS moidified	grade 3 sever	Yes	No	Normal	grade 3	Alive	36		Yes	multifocal leptomeningeal dissemination.	32	MV-17-24	BL-16-J33668	Classic	Negative	non-WNT/non-SHH	Group 4	Group 4
14	39	M	1	M0	1	G T R	5	Average risk	1	no	Negative	2014-04-15	2014-04-27	< 30 days	1	12	23.4	32.4	MB SAPHOS moidified	grade 2 Moderate	Yes	No	Normal	grade 0	Alive	32		No		32	MV-17-02	BL-16-J33393	Desmoplastic/nodular	Positive	SHH	SHH	SHH
15	149	M	1	M0	1	G T R	5	Average risk	1	no	Negative	2014-05-31	2014-06-27	< 30 days	1	27	23.4	32.4	MB SAPHOS moidified	grade 2 Moderate	Yes	No	Normal	grade 0	Alive	30		No		30	MV-17-04	BL-16-N33420	Classic	Negative	Group 4	Group 4	Group 4
16	135	M	1	M0	1	G T R	5	Average risk	1	no	Negative	2014-07-10	2014-08-10	< 30 days	1	30	23.4	18	MB SAPHOS moidified	grade 2 Moderate	Yes	No	#REF!	grade 0	Alive	29		No		29	MV-17-05	BL-16-X33859	Classic	Negative	Group 4	Group 4	Group 4
17	100	M	1	M3	2	G T R	5	High risk	2	no	Positive	2014-08-26	2014-09-15	< 30 days	1	20	36	19.8	MB SAPHOS moidified	grade 2 Moderate	Yes	No	Hypothyroidism	grade 1	Died	27	RELAPSE /progression	Yes	local pluse spinal	10	MV-17-07	BL-16-G33514	Classic	Negative	Group 4	Group 4	Group 4
18	111	M	1	M3	2	G T R	5	High risk	2	no	Positive	2014-09-04	2014-10-07	< 30 days	1	34	36	19.8	MB SAPHOS moidified		No	No	Normal	grade 0	Died	0.4	RELAPSE /progression	Yes	local pluse supratentorial	0.23	MV-17-08	BL-16-F33537	LC/Anplastic	Negative	Group 3	Group 3	Group 3
19	93	M	1	M0	1	G T R	5	Average risk	1	no	Negative	2014-10-02	2014-10-26	< 30 days	1	24	23.4	32.4	MB SAPHOS moidified	grade 3 sever	Yes	No	Hypothyroidism	grade 0	Alive	26		No		26	MV-17-09	BL-16-M33539	Classic	Negative	Group 4	Group 4	Group 4
20	84	M	1	M0	1	STR [51-90%]	3	High risk	2	Yes	Negative	2014-12-23	2015-02-23	> 30 days	2	60	36	18	MB SAPHOS moidified	grade 2 Moderate	Yes	No	Hypothyroidism	grade 3	Alive	24		No		24		BL-16-M33541	Classic	Negative	Group 4		Group 4
21	109	M	1	M0	1	STR [51-90%]	3	High risk	2	Yes	Negative	2014-12-19	2015-01-27	> 30 days	2	34	36	18	MB SAPHOS moidified	grade I MILD	Yes	No	Hypothyroidism	grade 3	Alive	23		No		23	MV-17-10	BL-16-J33540	Classic	Negative	WNT	WNT	WNT
22	80	F	2	M0	1	G T R	5	Average risk	1	no	Negative	2015-02-02	2015-02-03	< 30 days	1	30	23.4	32.4	MB SAPHOS moidified	grade 2 Moderate	Yes	No	Normal	grade 0	Alive	22		No		22	MV-17-32	BL-16-M33801	Classic	not done	Group 4	Group 4	Group 4
23	104	M	1	M0	1	G T R	5	Average risk	1	no	Negative	DEC/08/2014	JANUARY/15/2015	> 30 days	2	37	23.4	32.4	MB SAPHOS moidified	grade 2 Moderate	Yes	No	Hypothyroidism	grade 3	Alive	24	RELAPSE /progression	Yes	local pluse supratentorial	24	S15-00319	BL-16-A33544	Classic	not done	Group 4	Group 4	Group 4
24	51	F	2	M0	1	Near- GTR [> 90%]	Near- GTR [> 90%]	Average risk	1	no	Negative	2013-07-14	2013-09-01	> 30 days	2	44	23.8	32.4	MB SAPHOS moidified	grade 2 Moderate	No	No	Normal	grade 0	Died	9	RELAPSE /progression	Yes	infratentorial	9	MV-17-22	BL-16-K33662	Classic	Negative	non-WNT/non-SHH	Group 4	Group 4
25	64	M	1	M3	2	G T R	5	High risk	2	no	Negative	03/26/2015	04/26/2015	< 30 days	1	30	36	19.8	MB SAPHOS moidified	grade I MILD	Yes	No	Normal	grade 0	Died	18	RELAPSE /progression	Yes	extranural	15	MV-17-11	BL-16-R33542	Classic	Negative	non-WNT/non-SHH	Group 3	Group 3
26	100	M	1	M0	1	G T R	5	Average risk	1	no	Negative	2015-06-10	2015-07-06	> 30 days	2	26	23.4	32.4	MB SAPHOS moidified	grade 2 Moderate	Yes	No	Normal	grade 0	Alive	18		No		18	MV-17-13	BL-16-E33545	Classic	Negative	Group 4	Group 4	Group 4
27	83	M	1	M3	2	G T R	5	High risk	2	no	Positive	2015-07-22	2015-08-09	< 30 days	1	16	36	19.8	MB SAPHOS moidified	grade 2 Moderate	Yes	No	Normal	grade 0	Alive	17		No		17	MV-17-14	BL-16-G33546	LC/Anplastic	Negative	non-WNT/non-SHH	Group 3	Group 3
28	84	M	1	M0	1	G T R	5	Average risk	1	no	Negative	2015-07-07	2015-08-07	< 30 days	1	30	23.4	32.4	MB SAPHOS moidified	grade 2 Moderate	No	No	Normal	grade 0	Alive	17		No		17	MV-17-15	BL-16-K33547	Classic	Negative	WNT	WNT	WNT
29	112	F	2	M0	1	G T R	5	Average risk	1	no	Negative	2013-12-11	01/15/2014	> 30 days	2	35	23.4	32.4	MB SAPHOS moidified	grade 2 Moderate	Yes	No	Normal	grade 1	Alive	36		No		36	MV-17-01	BL-16-D33391	Classic	Negative	WNT	WNT	WNT
30	64	F	2	M3	2	STR [51-90%]	3	High risk	2	Yes	Negative	07/20/2014	08/31/2014	> 30 days	2	41	31	18	MB SAPHOS moidified	grade 2 Moderate	No	No	Normal	grdae 2	Alive	29		No		29	MV-17-06	BL-16-T33421	Desmoplastic/nodular	Negative	non-WNT/non-SHH	Group 4	Group 4
31	138	F	2	M0	1	PR [10-50%]	2	High risk	2	Yes	Negative	09/30/2015	10/28/2015	< 30 days	1	28	36	19.8	MB SAPHOS moidified	grade 2 Moderate	Yes	No	Hypothyroidism	grade 0	Alive	14		No		14		BL-16-J33670	Classic	Negative	non-WNT/non-SHH		non-WNT/non-SHH
32	66	F	2	M3	2	G T R	5	High risk	2	no	Negative	2015-10-07	2015-11-01	< 30 days	1	21	36	19.8	MB SAPHOS moidified	grade 2 Moderate	Yes	No	Hypothyroidism	grdae 2	Alive	14		No		14	MV-17-25	BL-16-R33672	Classic	Negative	Group 4	Group 4	Group 4
33	36	F	2	M0	1	Near- GTR [> 90%]	Near- GTR [> 90%]	Average risk	1	no	Negative	2015-10-29	12/20/2015	> 30 days	2	51	23.4	32.4	MB SAPHOS moidified	grade 3 sever	Yes	No	Normal	grdae 2	Alive	13		No		13	MV-17-26	BL-16-K33677	Classic	Negative	Group 4	Group 4	Group 4
34	151	F	2	M0	1	G T R	5	Average risk	1	no	Negative	2015-11-01	12/21/2015	< 30 days	1	21	23.4	32.4	MB SAPHOS moidified	grade 2 Moderate	Yes	No	Normal	grade 0	Alive	13		No		13	MV-17-27	BL-16-T33681	Classic	Negative	non-WNT/non-SHH	Group 4	Group 4
35	56	M	1	M0	1	G T R	5	Average risk	1	no	Negative	01/31/2016	2016-03-06	> 30 days	2	35	23.4	32.4	MB SAPHOS moidified	grade 2 Moderate	Yes	No	Normal	grdae 2	Alive	10		Yes	supratentorial alone	10	MV-17-29	BL-16-X33746	Classic	Negative	Poor performing sample	Group 4	Group 4
36	74	M	1	M3	2	G T R	5	High risk	2	no	Negative	01/28/2016	02/29/2016	> 30 days	2	31	36	19.8	MB SAPHOS moidified	grade 2 Moderate	Yes	No	Normal	grade 0	Alive	10		No		10	MV-16-30	BL-16-G33774	Classic	Negative	SHH	SHH	SHH
37	91	F	2	M3	2	G T R	5	High risk	2	no	Negative	2015-12-17	2016-01-10	< 30 days	1	34	36	19.8	MB SAPHOS moidified	grade 2 Moderate	Yes	No	Normal	grade 3	Alive	12		No		12	MV-17-28	BL-16-J33685	Classic	Negative	non-WNT/non-SHH	Group 4	Group 4
38	140	M		M0		G T R		Average risk		No	Negative	2016-04-06	2016-05-03	< 30 days		29	23.4	32.4	MB SAPHOS moidified	grde 4 unacceptable	No	No	Normal	grade 1	Alive			No			RD-16-311	BL-17-E15753	Classic	Negative	Group 4	Group 4	Group 4
39	110	M		M3		PR [10-50%]		High risk		No	Negative	2016-07-26	2017-09-02	< 30 days		40	36	19.8	MB SAPHOS moidified	grade 2 Moderate	No	No	Normal	grade 0	Died		RELAPSE /progression	Yes	extranural		RD-16-310	BL-17-N15756	Classic	Positive	Group 3	Group 3	Group 3
40	104	M		M0		G T R		Average risk		Yes	Negative	2016-05-11	2016-06-01	< 30 days		20	23.4	32.4	MB SAPHOS moidified	grade 2 Moderate	No	No	Normal	grade 0	Alive			No			RD-16-306	BL-17-J15763	Desmoplastic/nodular	Negative	SHH	SHH	SHH
41	152	M		M3		STR [51-90%]		High risk		Yes	Positive	2016-09-26	2016-10-30	< 30 days		35	36	19.8	MB SAPHOS moidified	grade 2 Moderate	No	No	Normal	grade 0	Died		RELAPSE /progression	Yes	multifocal leptomeningeal dissemination.		RD-16-305	BL-17-M15764	Classic	Negative	Group 3	Group 3	Group 3
42	130	F		M0		G T R		Average risk		No	Negative	2016-10-05	2016-10-30	< 30 days		25	23.4	32.4	MB SAPHOS moidified	grade 2 Moderate	No	No	Normal	grade 0	Alive			No			RD-16-311	BL-17-X15758	Classic	Positive	WNT	WNT	WNT
43	43	M		M0		Near- GTR [> 90%]		Average risk		No	Negative	2017-07-13	2017-08-14	<30 dayes		30	23.4	32.4	MB SAPHOS moidified	grade 2 Moderate	No	No	Normal	grade 3	Died		RELAPSE /progression	Yes	spinal		RD-19-04		Classic	Negative	family Medulloblastoma group 3 and 4	Group 3	Group 3
44	82	M		M0		G T R		Average risk		No	Negative	2017-07-31	2017-08-27	<30 dayes		28	23.4	23.4	MB SAPHOS moidified	grade I MILD	No	No	Normal	grade 0	Alive			No			RD-19-06		Classic	Negative	SHH	SHH	SHH
45	54	F		M3		G T R		High risk		No	Negative	2017-04-05	2017-05-03	<30 dayes		30	36	19.8	MB SAPHOS moidified	grade 2 Moderate	No	No	Normal	grade 1	Alive			No			RD-19-07		Classic	Negative	family Medulloblastoma group 3 and 4	Group 3	Group 3
46	106	F		M3		Near- GTR [> 90%]		High risk		No	Negative	2017-03-21	2017-04-10	<30 dayes		20	36	19.8	MB SAPHOS moidified	grade 3 sever	No	No	Normal	grade 3	Alive			No			RD-19-09		Desmoplastic/nodular	Negative	SHH	SHH	SHH
47	120	F		M0		STR [51-90%]		High risk		Yes	not done	2017-08-18	2017-09-11	<30 dayes		21	36	19.8	MB SAPHOS moidified	grade 2 Moderate	No	No	Normal	grade 1	Alive		RELAPSE /progression	Yes	local isolated PF		RD-19-10		Classic	Positive	(v11b4) - NO MATCH	(v11b4) - NO MATCH
49	84	M		M0		G T R		Average risk		No	not done	2017-11-15	2017-12-13	<30 dayes		28	23.4	23.4	HIT-MED protocol (CISPLATIN/CCNU/VCR)	grade 2 Moderate	No	No	Normal	grade 3	Alive			No			RD-19-12		Classic	not done	WNT	WNT	WNT
50	73	F		M3		STR [51-90%]		High risk		Yes	not done	2017-09-13	2017-10-10	<30 dayes		27	36	19.8	MB SAPHOS moidified	grade 2 Moderate	No	No	Normal	grade 3	Alive			No			RD-19-11		Classic	Negative	Plexus Tumor	plexus tumor subclass pediatric B
											1
